# Supplementary material for: Metabolic Cardiomyopathies and Cardiac Defects in Inherited Disorders of Carbohydrate Metabolism: A Systematic Review
Source: Int J Mol Sci. 2023 May 11;24(10):8632. doi: 10.3390/ijms24108632 (PMC10218694; doi:10.3390/ijms24108632)
Supplement: Supplementary file 1 [file ijms-24-08632-s001.zip]

Archive with 1 entries (1 files):
- ijms-2254567-supplementary.xlsx
