# Supplementary material for: Metabolic Cardiomyopathies and Cardiac Defects in Inherited Disorders of Carbohydrate Metabolism: A Systematic Review
Source: Int J Mol Sci. 2023 May 11;24(10):8632. doi: 10.3390/ijms24108632 (PMC10218694; doi:10.3390/ijms24108632)
Supplement: Supplementary file 1 [file ijms-24-08632-s001.zip › ijms-2254567-supplementary.xlsx]

## Sheet: Table S1
Table S1. TERMS USED TO DEFINE THE SEARCH QUERIES (February 2023)
FIRST SEARCH TERMS (disease-related)
Name of affected gene and of the related IMD (both official names/IDs, including aliases)
AND
SECOND SEARCH TERMS (heart-related)
Terms pertaining heart and cardiac tissue
	Heart	OR
	Cardiac	OR
	Atrial	OR
	Ventricular	OR
	Mitral/tricuspid/valve(s)	OR
	ECG
AND
THIRD SEARCH TERMS (patient-related)
Terms related to patient (to exclude articles only containing experimental and/or animal findings)
	Patient(s)	OR
	Case(s)	OR
	Individual(s)	OR
	Proband(s)	OR
	Subject(s)

## Sheet: Table S2
Table S2. Overview of the separeted systematic searches (a sytematic search was performed for each disorder)
Deficiency	No. found articles	No. selected articles	Ref. no of the selected articles
GLUT3	5	1	22
GLUT10	8	3	28, 29, 30
THTR1	8	15	32, 33, 34, 35, 36, 37, 38, 39, 40, 41, 42, 43, 45, 46, 47
TALDO	3	4	53, 55, 56, 57
GBE1	96	25	76, 77, 79, 80, 81, 82, 83, 84, 85, 86, 87, 88, 89, 90, 91, 92, 93, 94, 95, 96, 97, 98, 99, 101
GDE (ALG)	110	43	80, 105, 106, 107, 108, 109, 110, 111, 112, 113, 114, 115, 116, 117, 118, 119, 120, 121, 122, 123, 124, 125, 126, 127, 128, 129, 130, 131, 132, 133, 134, 135, 136, 137, 138, 139, 140, 141, 142, 143, 144, 145, 146
GYG1	9	4	147, 148, 149, 150
GYS1	8	2	152, 153
LAMP2	71	37	110, 157, 158, 159, 160, 161, 162, 163, 164,165, 166, 167, 168, 169, 170, 171, 172, 173, 174, 175, 176, 177, 178, 179, 180, 181, 182, 183, 184, 185, 186, 187, 188, 189, 190, 191, 192
PRKAG2	19	11	195, 196, 197, 198, 199, 200, 201, 202, 203, 204, 205
RBCK1	8	4	206, 209, 210, 211
SLC37A4	12	2	212, 213
ALG3	5	4	216, 218, 219, 200
ALG6	1	1	221
ALG9	8	8	14, 219, 222, 223, 224, 225, 226
ALG12	5	4	14, 227, 228, 230
GMPPB	5	3	232, 233, 234
NPL	3	1	236
PGM1	28	19	14, 239, 241, 243, 244, 245, 246, 247, 248, 249, 250, 251, 252, 253, 254, 255, 256, 257
PMM2	40	29	14, 230, 243, 259, 260, 261, 262, 263, 264, 265, 266, 267, 268, 269, 270, 271, 272, 273,274, 275, 276, 277, 278, 279, 280, 281, 282, 283, 284
B3GALTL	9	8	14, 286, 287, 288, 289, 290, 291, 292
B3GAT3	17	10	14, 293, 294, 295, 296, 297, 298, 299, 300, 301
FKRP	57	27	14, 304, 305, 306, 307, 308, 309, 310, 311, 312, 313, 314, 315, 316, 317, 318, 319, 320, 321, 322, 323, 324, 325, 326, 327, 328, 329
FKTN	35	16	14, 185, 330, 331, 332, 333, 334, 335, 336, 337, 338, 339, 340, 341, 342, 343
POMT1	11	4	14, 321, 345, 346
POMT2	8	5	14, 321, 346, 348, 349
XYLT2	4	3	14, 353, 354
DOLK (DK1)	13	8	14, 227, 355, 356, 357, 358, 359, 360
DPM3	3	3	361, 362, 363
MPDU1	4	3	364, 365, 366
SRD5A3	8	5	14, 368, 369, 370, 371
PIGA	17	6	14, 372, 373, 374, 375, 376, 377
PIGL	10	4	14, 378, 379, 380, 381
PIGN	12	7	14, 382, 383, 384, 385, 386, 387, 388
PIGT	3	3	14, 389, 391, 392
PIGV	2	1	393
PIGO	5	3	395, 396, 397
COG1	5	5	14, 398, 399, 400, 401
COG7	3	3	14, 402, 403, 404
ATP6V1A	3	2	14, 405, 406
ATP6V1E1	3	2	14, 405, 407
CTSA	13	10	411, 412, 413, 414, 415, 416, 417, 418, 419, 420
GBA1	141	44	415, 422, 423, 424, 425, 426, 427, 428, 429, 430, 431, 432, 433, 434, 435, 436, 437, 438, 439, 440, 441, 442, 443, 444, 445, 446, 447, 448, 449, 450, 451, 452, 453, 454, 455, 456, 457, 458, 459, 460, 461, 462, 463, 464
GLB1	34	12	472, 473, 474, 475, 476. 477, 478 479, 480, 481, 482, 483
HEXB	15	7	484, 485, 486, 487, 488, 489, 490
IDUA	139	60	492, 493, 494, 495, 496, 497, 498, 499, 500, 501, 502, 503, 504, 505, 506, 507, 508, 509, 510, 511, 512, 513, 514, 515, 516, 517, 518, 519, 520, 521, 522, 523, 524, 525, 526, 527, 528, 529, 530, 531, 532, 533, 534, 535, 536, 537, 538, 539, 540, 541, 542, 543, 544, 545, 546, 547, 548, 549, 550, 551
IDS	129	51	497, 509, 512, 540, 544, 553, 554, 555, 556, 557, 558, 559, 560, 561, 562, 563, 564, 565, 566, 567, 568, 569, 570, 571, 572, 573, 574, 575, 576, 577, 578, 579, 580, 581, 582, 583, 584, 585, 586, 587, 588, 589, 590, 591, 592, 593, 594, 595, 596, 597, 598
SGSH	69	8	532, 589, 604, 605, 606, 607, 608, 609
NAGLU	69	8	589, 604, 605, 606, 609, 612, 613, 614
HGSNAT	69	4	589, 606, 607, 617
GNS	69	1	609
ARSB	88	54	497, 512, 532, 540, 544, 556, 564, 570, 574, 579, 589, 590, 591, 596, 625, 626, 627, 628, 629, 630, 631, 632, 633, 634, 635, 636, 637, 638, 639, 640, 641, 642, 643, 644, 645, 646, 647, 648, 649, 650, 651, 652, 653, 654, 655, 656, 657, 658, 659, 660, 661, 662, 663
GUSB	25	14	540, 564, 590, 654, 666, 667, 668, 669, 670, 671, 672, 673, 674, 675
ARSK	22	1	678

## Sheet: Table S3
Table S3. Results of separated systematic searches, performed for each disorder (with criteria and search-query building as explained in Supp. Table 1)
GLUT3					GLUT10					THTR1					TALDO					GBE1					AGL (GDE)					GYG1					GYS1					LAMP2					PRKAG2
Found articles	Decision	No. patients	Type of study		Found articles	Decision	No. patients	Type of study		Found articles	Decision	No. patients	Type of study		Found articles	Decision	No. patients	Type of study		Found articles	Decision	No. patients	Type of study		Found articles	Decision	No. patients	Type of study		Found articles	Decision	No. patients	Type of study		Found articles	Decision	No. patients	Type of study		Found articles	Decision	No. patients	Type of study		Found articles	Decision	No. patients	Type of study
PMID: 16581179	Excluded	-	-		PMID: 11592815	Excluded	-	-		PMID: 15705657	Excluded	-	-		PMID: 33159679	Excluded	-	-		PMID: 106640	Excluded	-	-		PMID: 106640	Excluded	-	-		PMID: 28453664	Excluded	-	-		PMID: 19699667	Excluded	-	-		PMID: 9384611	Excluded	-	-		PMID: 15611370	Excluded	-	-
PMID: 22681646	Excluded	-	-		PMID: 16550171	Excluded	-	-		PMID: 21149507	Excluded	-	-		PMID: 23846909	Excluded	-	-		PMID: 152276	Excluded	-	-		PMID: 149522	Excluded	-	-		PMID: 28737584	Excluded	-	-		PMID: 19959526	Excluded	-	-		PMID: 10212251	Excluded	-	-		PMID: 17546768	Excluded	-	-
PMID: 28471544	Excluded	-	-		PMID: 19597860	Excluded	-	-		PMID: 23285265	Excluded	-	-		PMID: 29969779	Excluded	-	-		PMID: 1337588	Excluded	-	-		PMID: 788807	Excluded	-	-		PMID: 29142088	Excluded	-	-		PMID: 25350581	Excluded	-	-		PMID: 10972293	Excluded	-	-		PMID: 17990392	Excluded	-	-
PMID: 28734787	Excluded	-	-		PMID: 20639396	Excluded	-	-		PMID: 23357554	Excluded	-	-		PMID: 15877206	Included	1	Case report		PMID: 1345101	Excluded	-	-		PMID: 1066041	Excluded	-	-		PMID: 29264399	Excluded	-	-		PMID: 30185673	Excluded	-	-		PMID: 11427988	Excluded	-	-		PMID: 27142047	Excluded	-	-
PMID: 35466476	Included	6	Case report		PMID: 22116938	Excluded	-	-		PMID: 24509276	Excluded	-	-		PMID: 23315216	Included	12	Case report		PMID: 1375445	Excluded	-	-		PMID: 1619340	Excluded	-	-		PMID: 32477874	Excluded	-	-		PMID: 33034425	Excluded	-	-		PMID: 12221139	Excluded	-	-		PMID: 27303042	Excluded	-	-
					PMID: 22681646	Excluded	-	-		PMID: 23285265	Excluded	-	-		PMID: 30740741	Included	21	Research article (clinical and molecular)	d	PMID: 1503866	Excluded	-	-		PMID: 2063154	Excluded	-	-		PMID: 20357282	Included	1	Case report		PMID: 35641353	Excluded	-	-		PMID: 16604439	Excluded	-	-		PMID: 27573176	Excluded	-	-
					PMID: 25078964	Excluded	-	-		PMID: 28302752	Excluded	-	-		PMID: 23846909	Included	1	Case report		PMID: 2399527	Excluded	-	-		PMID: 2295969	Excluded	-	-		PMID: 27718144	Included	3	Case report		PMID: 17928598	Included	3	Case report		PMID: 16785342	Excluded	-	-		PMID: 35302338	Excluded	-	-
					PMID: 30322801	Excluded	-	-		PMID: 29969779	Excluded	-	-							PMID: 2442960	Excluded	-	-		PMID: 2399527	Excluded	-	-		PMID: 31628455	Included	2	Research article (clinical and molecular)	d	PMID: 21958591	Included	1	Case report		PMID: 16901453	Excluded	-	-		PMID: 35900667	Excluded	-	-
					PMID: 22488877	Included	1	Case report		PMID: 671156	Included	1	Case report							PMID: 2638564	Excluded	-	-		PMID: 2810049	Excluded	-	-		PMID: 31791869	Included	1	Case report							PMID: 16973206	Excluded	-	-		PMID: 11827995	Included	6	Comparative study
					PMID: 30425910	Included	2	Case report		PMID: 2540004	Included	2	Case report							PMID: 2829501	Excluded	-	-		PMID: 6584026	Excluded	-	-												PMID: 18375996	Excluded	-	-		PMID: 12716108	Included	5	Research article (clinical and molecular)	d
					PMID: 31621376	Included	1	Review	d	PMID: 4045602	Included	2	Case report							PMID: 2957974	Excluded	-	-		PMID: 7011274	Excluded	-	-												PMID: 18377432	Excluded	-	-		PMID: 15766830	Included	41	Research article (clinical and molecular)	d
										PMID: 6472386	Included	1	Case report							PMID: 3333140	Excluded	-	-		PMID: 8319730	Excluded	-	-												PMID: 18393115	Excluded	-	-		PMID: 16487706	Included	1	Case report
										PMID: 10978358	Included	1	Case report							PMID: 4528211	Excluded	-	-		PMID: 8331805	Excluded	-	-												PMID: 20570919	Excluded	-	-		PMID: 19808419	Included	13	Comparative study
										PMID: 11380424	Included	1	Case report							PMID: 5219026	Excluded	-	-		PMID: 8810846	Excluded	-	-												PMID: 22695892	Excluded	-	-		PMID: 28431061	Included	21	Research article (clinical)	d
										PMID: 14627317	Included	3	Review	d						PMID: 5239158	Excluded	-	-		PMID: 9047788	Excluded	-	-												PMID: 25031264	Excluded	-	-		PMID: 28546535	Included	6	Case report
										PMID: 14994241	Included	1	Case report							PMID: 5239158	Excluded	-	-		PMID: 9332391	Excluded	-	-												PMID: 25589223	Excluded	-	-		PMID: 32681253	Included	5	Case report
										PMID: 20835854	Included	1	Case report							PMID: 5247008	Excluded	-	-		PMID: 9932641	Excluded	-	-												PMID: 25637286	Excluded	-	-		PMID: 33782433	Included	1	Case report
										PMID: 21285901	Included	1	Case report							PMID: 7011274	Excluded	-	-		PMID: 10221829	Excluded	-	-												PMID: 25826782	Excluded	-	-		PMID: 15877279	Included	3	Case report
										PMID: 24357267	Included	2	Case report							PMID: 7971833	Excluded	-	-		PMID: 10603098	Excluded	-	-												PMID: 26147524	Excluded	-	-		PMID: 17667862	Included	1	Case report
										PMID: 27326013	Included	1	Case report							PMID: 8319729	Excluded	-	-		PMID: 10604141	Excluded	-	-												PMID: 28659158	Excluded	-	-
										PMID: 30511554	Included	5	Case report							PMID: 8811785	Excluded	-	-		PMID: 11286229	Excluded	-	-												PMID: 28825851	Excluded	-	-
										PMID: 31296181	Included	1	Case report							PMID: 8830177	Excluded	-	-		PMID: 11298185	Excluded	-	-												PMID: 28955840	Excluded	-	-
										PMID: 33571483	Included	1	Case report							PMID: 10098645	Excluded	-	-		PMID: 11817063	Excluded	-	-												PMID: 29720683	Excluded	-	-
																				PMID: 10545593	Excluded	-	-		PMID: 12182502	Excluded	-	-												PMID: 31441382	Excluded	-	-
																				PMID: 10552189	Excluded	-	-		PMID: 12838448	Excluded	-	-												PMID: 31629988	Excluded	-	-
																				PMID: 11348054	Excluded	-	-		PMID: 12909315	Excluded	-	-												PMID: 31698507	Excluded	-	-
Diseases for which recent articles were selected due to the high number of publications (>200):																				PMID: 11949934	Excluded	-	-		PMID: 15038665	Excluded	-	-												PMID: 31729179	Excluded	-	-
- G6PDH deficiency																				PMID: 12536108	Excluded	-	-		PMID: 17275531	Excluded	-	-												PMID: 31827695	Excluded	-	-
- GAA deficiency (Pompe disease)																				PMID: 12689820	Excluded	-	-		PMID: 17905541	Excluded	-	-												PMID: 32117965	Excluded	-	-
- GLA deficiency (Fabry disease)																				PMID: 12838448	Excluded	-	-		PMID: 19299494	Excluded	-	-												PMID: 32751926	Excluded	-	-
- GALNS deficiency (Morquio syndrome type A)																				PMID: 12909315	Excluded	-	-		PMID: 19948615	Excluded	-	-												PMID: 33719502	Excluded	-	-
																				PMID: 15084216	Excluded	-	-		PMID: 20301788	Excluded	-	-												PMID: 34737089	Excluded	-	-
																				PMID: 15269659	Excluded	-	-		PMID: 20648714	Excluded	-	-												PMID: 36027926	Excluded	-	-
																				PMID: 15852530	Excluded	-	-		PMID: 22087010	Excluded	-	-												PMID: 36251370	Excluded	-	-
																				PMID: 16032207	Excluded	-	-		PMID: 22089644	Excluded	-	-												PMID: 10972294	Included	3	Case report
																				PMID: 16235849	Excluded	-	-		PMID: 22572506	Excluded	-	-												PMID: 12084876	Included	38	Review
																				PMID: 16528737	Excluded	-	-		PMID: 23062577	Excluded	-	-												PMID: 12112061	Included	2	Case report
																				PMID: 17027913	Excluded	-	-		PMID: 23570273	Excluded	-	-												PMID: 12398843	Included	1	Case report
																				PMID: 17063718	Excluded	-	-		PMID: 23995275	Excluded	-	-												PMID: 14561493	Included	1	Case report
																				PMID: 18621769	Excluded	-	-		PMID: 24613482	Excluded	-	-												PMID: 15253947	Included	2	Research paper (clinical)	d
																				PMID: 18691923	Excluded	-	-		PMID: 24716397	Excluded	-	-												PMID: 15673802	Included	7	Research paper (clinical)	d
																				PMID: 19615154	Excluded	-	-		PMID: 25164784	Excluded	-	-												PMID: 15889279	Included	2	Case report
																				PMID: 19775921	Excluded	-	-		PMID: 25418145	Excluded	-	-												PMID: 16372318	Included	8	Case report
																				PMID: 20225018	Excluded	-	-		PMID: 25602008	Excluded	-	-												PMID: 16565504	Included	4	Case report
																				PMID: 20532556	Excluded	-	-		PMID: 25827695	Excluded	-	-												PMID: 17541230	Included	1	Case report
																				PMID: 20686508	Excluded	-	-		PMID: 26924264	Excluded	-	-												PMID: 17899313	Included	14	Case report
																				PMID: 21075835	Excluded	-	-		PMID: 27142047	Excluded	-	-												PMID: 18004770	Included	3	Case report
																				PMID: 22981821	Excluded	-	-		PMID: 29083788	Excluded	-	-												PMID: 19057086	Included	4	Review
																				PMID: 25205110	Excluded	-	-		PMID: 29390460	Excluded	-	-												PMID: 19318653	Included	7	Research paper (clinical and molecular)	d
																				PMID: 26385640	Excluded	-	-		PMID: 29663268	Excluded	-	-												PMID: 19588270	Included	1	Case report
																				PMID: 26573604	Excluded	-	-		PMID: 30076962	Excluded	-	-												PMID: 20117447	Included	10	Research study (clinical)	d
																				PMID: 27107456	Excluded	-	-		PMID: 31227835	Excluded	-	-												PMID: 20439808	Included	1	Case report
																				PMID: 27142047	Excluded	-	-		PMID: 32222031	Excluded	-	-												PMID: 22074992	Included	6	Comparative study
																				PMID: 27571123	Excluded	-	-		PMID: 32428018	Excluded	-	-												PMID: 22108829	Included	3	Research paper (clinical)	d
																				PMID: 27832700	Excluded	-	-		PMID: 32623374	Excluded	-	-												PMID: 22365987	Included	4	Case report
																				PMID: 28882528	Excluded	-	-		PMID: 32637453	Excluded	-	-												PMID: 23504560	Included	1	Case report
																				PMID: 30185673	Excluded	-	-		PMID: 33228748	Excluded	-	-												PMID: 23716275	Included	2	Case report
																				PMID: 30228975	Excluded	-	-		PMID: 33234167	Excluded	-	-												PMID: 24955057	Included	1	Case report
																				PMID: 30311141	Excluded	-	-		PMID: 33368379	Excluded	-	-												PMID: 25458169	Included	2	Research study (clinical and molecular)	d
																				PMID: 30879255	Excluded	-	-		PMID: 33782433	Excluded	-	-												PMID: 27145725	Included	1	Case report
																				PMID: 31227835	Excluded	-	-		PMID: 34019008	Excluded	-	-												PMID: 27678261	Included	3	Case report
																				PMID: 31298581	Excluded	-	-		PMID: 34885805	Excluded	-	-												PMID: 27816333	Included	1	Case report
																				PMID: 31363843	Excluded	-	-		PMID: 34895909	Excluded	-	-												PMID: 28007270	Included	2	Case report
																				PMID: 33034425	Excluded	-	-		PMID: 35038814	Excluded	-	-												PMID: 28874292	Included	5	Case report
																				PMID: 33141444	Excluded	-	-		PMID: 35084461	Excluded	-	-												PMID: 29463847	Included	3	Case report
																				PMID: 33295467	Excluded	-	-		PMID: 35302338	Excluded	-	-												PMID: 30413001	Included	49	Research article (clinical)	d
																				PMID: 33782433	Excluded	-	-		PMID: 35682977	Excluded	-	-												PMID: 30929317	Included	3	Research article (clinical)	d
																				PMID: 35084461	Excluded	-	-		PMID: 35705384	Excluded	-	-												PMID: 30959184	Included	1	Review
																				PMID: 35433175	Excluded	-	-		PMID: 36264632	Excluded	-	-												PMID: 31264915	Included	1	Case report
																				PMID: 36176296	Excluded	-	-		PMID: 288318	Included	2	Case report												PMID: 34011823	Included	2	Research article (clinical and molecular)	d
																				PMID: 36425069	Excluded	-	-		PMID: 1876514	Included	5	Research article (clinical)	d											PMID: 36444189	Included	1	Case report
																				PMID: 1060362	Included	2	Case report		PMID: 2792130	Included	13	Case report
																				PMID: 1601012	Included	1	Case report		PMID: 3457519	Included	15	Case report
																				PMID: 2628538	Included	1	Case report		PMID: 6998254	Included	1	Case report
																				PMID: 3474393	Included	1	Case report		PMID: 7572606	Included	1	Case report
																				PMID: 6998254	Included	1	Case report		PMID: 8407725	Included	13	Case report
																				PMID: 7683169	Included	2	Case report		PMID: 9070576	Included	5	Comparative study
																				PMID: 8176407	Included	1	Case report		PMID: 9076400	Included	1	Case report
																				PMID: 8247964	Included	3	Case report		PMID: 9187419	Included	1	Case report
																				PMID: 8285839	Included	1	Case report		PMID: 9932641	Included	1	Case report
																				PMID: 8437594	Included	2	Case report		PMID: 10221829	Included	1	Case report
																				PMID: 8881867	Included	2	Case report		PMID: 11348054	Included	1	Case report
																				PMID: 9346615	Included	1*	Case report		PMID: 11757581	Included	1	Case report
																				PMID: 15669676	Included	2	Case report		PMID: 12358666	Included	1	Case report
																				PMID: 15787805	Included	1	Case report		PMID: 12600925	Included	1	Case report
																				PMID: 18230843	Included	1	Case report		PMID: 17895567	Included	1	Case report
																				PMID: 18328332	Included	1	Case report		PMID: 19322675	Included	1	Case report
																				PMID: 18392749	Included	2	Case report		PMID: 20526204	Included	24	Research article (clinical)	d
																				PMID: 19357989	Included	1	Case report		PMID: 20679683	Included	1	Case report
																				PMID: 20531024	Included	2	Case report		PMID: 21073127	Included	1	Case report
																				PMID: 22305237	Included	1	Review		PMID: 21857385	Included	1	Case report
																				PMID: 23056054	Included	2	Case report		PMID: 21947574	Included	3	Research article (clinical)	d
																				PMID: 28497716	Included	1	Case report		PMID: 23430490	Included	2	Case report
																				PMID: 29379554	Included	2	Case report		PMID: 23430832	Included	2	Case report
																				PMID: 31527204	Included	1	Case report		PMID: 23430911	Included	1	Case report
																				PMID: 32617483	Included	1	Case report		PMID: 23430941	Included	3	Research article (clinical and molecular)	d
																									PMID: 23507172	Included	4	Research article (clinical and molecular)	d
																				*Same patient reported in PMID:8285839					PMID: 25308556	Included	2	Case report
																									PMID: 25431232	Included	1	Case report
																									PMID: 25602008	Included	1	Case report
																									PMID: 25948107	Included	9	Research article (clinical)	d
																									PMID: 29794575	Included	3	Case report
																									PMID: 30110253	Included	43	Observational Study
																									PMID: 31309177	Included	1	Case report
																									PMID: 31661040	Included	10	Research article (clinical and molecular)	d
																									PMID: 32064649	Included	6	Comparative study
																									PMID: 32441908	Included	1	Case report
																									PMID: 32623374	Included	6	Case report
																									PMID: 32712609	Included	2	Case report
																									PMID: 32939375	Included	1	Research article (clinical)	d
																									PMID: 34820282	Included	10	Retrospective clinical study	d
																									PMID: 36046398	Included	1	Case report
[truncated: 176 more columns]
